# Supplementary material for: Structural and Interactional Analysis of the Flavonoid Pathway Proteins: Chalcone Synthase, Chalcone Isomerase and Chalcone Isomerase-like Protein
Source: Int J Mol Sci. 2024 May 22;25(11):5651. doi: 10.3390/ijms25115651 (PMC11172311; doi:10.3390/ijms25115651)
Supplement: Supplementary file 1 [file ijms-25-05651-s001.zip]

Archive with 1 entries (1 files):
- ijms-2974375-supplementary.pdf
